# Supplementary material for: Psychosomatic symptoms during South East Asian haze crisis are related to changes in cerebral hemodynamics
Source: PLoS One. 2019 Jan 7;14(1):e0208724. doi: 10.1371/journal.pone.0208724 (PMC6322770; doi:10.1371/journal.pone.0208724)
Supplement: S1 File — (XLSX) [file pone.0208724.s003.xlsx]

## Sheet: Sheet1
85	2	34	63.45	160	Yes	Yes	No	No	No	No	131	73	82	68.6667	118	44	1.07767	0.63	0	1.9	57.6667	97	38	1.02312	0.61	0	1.5	116	75	85	64	109	42	1.04688	0.61	0	1.9	53	82	34	0.90566	0.59	0	2.1	1	1.05	0.98	63.17	58.5
85	2	27	43	162	No	No	No	No	No	No	101	63	69	95.6667	149	69	0.836237	0.54	0	1.4	87	133	64	0.793103	0.52	1	0.8	100	62	67	81	128	58	0.864198	0.55	0	2	79	127	54	0.924051	0.57	0	2.3	1	0.81	0.89	91.33	80
85	2	51	70	160	No	No	No	No	No	No	149	73	73	63.6667	107	42	1.02094	0.61	0	1	59	97	40	0.966102	0.59	0	1.5	154	93	72	69	105	51	0.782609	0.51	1	1.3	71	106	53	0.746479	0.5	1	1.9	1	0.99	0.76	61.33	70
79	1	35	71.65	170	No	No	No	No	No	No	137	80	110	58	92	41	0.87931	0.55	0	1.4	56	92	38	0.964286	0.59	0	1.3	140	80	89	55	90	37	0.963636	0.59	0	1.7	41	70	26	1.07317	0.63	0	1.4	0	0.92	1.02	57	48
79	1	36	61.45	167	No	No	No	No	No	No	124	74	73	63.3333	100	45	0.868421	0.55	0	1.4	39	63	27	0.923077	0.57	0	1.6	125	80	71	39	61	26	0.897436	0.57	0	1.1	48	80	32	1	0.6	0	1.5	0	0.9	0.95	51.17	43.5
79	1	29	52.9	153	No	No	No	No	No	Yes	114	82	87	51.3333	84	35	0.954545	0.58	0	1.4	65.3333	108	44	0.979592	0.59	0	0.9	115	88	101	79	114	55	0.746835	0.52	1	1	80	122	59	0.7875	0.52	1	1.1	1	0.97	0.77	58.33	79.5
79	1	26	69.25	183	No	No	No	No	No	Yes	128	74	67	46.6667	76	32	0.942857	0.58	0	1.4	58.3333	95	40	0.942857	0.58	0	1.1	117	66	67	62	101	42	0.951613	0.58	0	0.8	64	104	44	0.9375	0.58	0	1.4	0	0.94	0.94	52.5	63
81	1	30	79.55	169	No	No	No	No	No	No	122	86	91	40.3333	65	28	0.917355	0.57	0	0.9	50	80	35	0.9	0.56	0	1	118	77	88	48	80	32	1	0.6	0	1.2	46	74	32	0.913043	0.57	0	0.7	0	0.91	0.96	45.17	47
81	2	31	63	153	No	No	No	Yes	No	No	106	70	87	75.6667	115	56	0.779736	0.51	1	2.1	66	102	48	0.818182	0.53	0	1.2	108	75	86	76	112	52	0.789474	0.54	1	1.9	65	104	52	0.8	0.5	1	2	1	0.8	0.79	70.83	70.5
81	2	29	48.5	161	No	No	No	Yes	No	No	100	56	100	69.6667	109	50	0.84689	0.54	0	1.5	62	98	44	0.870968	0.55	0	1.8	104	67	90	63	106	42	1.01587	0.6	0	1.3	50	86	32	1.08	0.63	0	1.7	0	0.86	1.05	65.83	56.5
81	1	28	78	182	No	No	No	No	No	No	122	77	83	51.3333	86	34	1.01299	0.6	0	1.3	57.3333	92	40	0.906977	0.57	0	1.2	110	70	92	47	77	32	0.957447	0.58	0	1.9	49	85	32	1.08163	0.62	0	1.4	1	0.96	1.02	54.33	48
84	1	26	89	178	No	No	No	No	No	No	128	51	89	53.3333	90	35	1.03125	0.61	0	1.5	43.3333	74	28	1.06154	0.62	0	1.6	111	59	66	65	101	47	0.830769	0.53	0	1.3	48	74	30	0.916667	0.59	0	1.1	1	1.05	0.87	48.33	56.5
84	2	25	51	163	No	Yes	No	No	No	No	103	65	76	75.3333	122	52	0.929204	0.57	0	1.7	64.6667	104	45	0.912371	0.57	0	1.2	110	72	79	67	109	46	0.940299	0.58	0	1.4	50	85	33	1.04	0.61	0	1.2	0	0.92	0.99	70	58.5
84	2	29	52	152	No	No	No	No	Yes	No	109	77	83	66.6667	108	46	0.93	0.57	0	3.8	72	116	50	0.916667	0.57	0	1.2	122	77	94	64	104	44	0.9375	0.58	0	1.9	52	97	44	1.01923	0.55	0	1.9	0	0.92	0.98	69.33	58
84	2	31	49	157	Yes	No	Yes	No	No	No	119	74	99	78	130	52	1	0.6	0	1.2	66.6667	112	44	1.02	0.61	0	1.3	125	76	98	76	126	48	1.02632	0.62	0	0.8	68	112	46	0.970588	0.59	0	1.1	0	1.01	1	72.33	72
84	2	27	54	148	No	No	No	No	No	No	129	83	96	63	105	42	1	0.6	0	1.7	68.6667	116	45	1.03398	0.61	0	1.2	114	81	89	48	77	34	0.895833	0.56	0	2	77	126	52	0.961039	0.59	0	1.9	0	1.02	0.93	65.83	62.5
87	2	34	70	163	No	No	No	No	No	No	121	70	75	55.3333	90	38	0.939759	0.58	0	1.3	77.3333	118	57	0.788793	0.52	1	1.4	103	73	81	66	104	47	0.863636	0.55	0	1.6	69	112	47	0.942029	0.58	0	1.5	1	0.86	0.9	66.33	67.5
86	2	25	63	168	No	No	No	No	No	No	133	85	77	60	96	42	0.9	0.56	0	1.4	58.6667	92	42	0.852273	0.54	0	2.4	133	82	90	69	114	47	0.971014	0.59	0	1.6	61	100	42	0.95082	0.58	0	2.4	1	0.88	0.96	59.33	65
86	2	31	46	148	No	No	Yes	Yes	No	Yes	102	54	67	72	124	46	1.08333	0.63	0	1.2	76	128	50	1.02632	0.61	0	1.4	93	53	61	71	132	57	1.05634	0.57	0	0.8	69	104	52	0.753623	0.5	1	1	1	1.05	0.9	74	70
86	2	27	52	165	No	No	No	No	No	No	124	77	87	59.6667	95	42	0.888268	0.56	0	2.2	73	121	49	0.986301	0.6	0	2.4	113	80	89	66	102	48	0.818182	0.53	0	2.2	65	112	44	1.04615	0.61	0	1.5	1	0.94	0.93	66.33	65.5
86	1	29	79	178	No	No	No	No	No	No	110	72	58	62	98	44	0.870968	0.55	0	1	42.6667	68	30	0.890625	0.56	0	1.4	114	68	59	59	88	40	0.813559	0.55	0	0.8	61	94	38	0.918033	0.6	0	1.6	0	0.88	0.87	52.33	60
86	1	32	56	166	No	No	No	No	No	No	123	79	52	69.3333	112	48	0.923077	0.57	0	1.9	79.6667	127	56	0.891213	0.56	0	1.9	118	78	59	73	117	51	0.90411	0.56	0	1.5	71	122	46	1.07042	0.62	0	1	0	0.91	0.99	74.5	72
86	1	38	63	172	No	No	No	No	No	No	130	75	57	70.3333	119	46	1.03791	0.61	0	1	56.3333	95	37	1.02959	0.61	0	1.4	113	74	95	67	106	47	0.880597	0.56	0	1.4	47	76	33	0.914894	0.57	0	1.3	0	1.03	0.9	63.33	57
105	2	41	67	152	No	No	No	No	No	No	113	74	62	53	85	37	0.90566	0.56	0	1.3	65	103	46	0.876923	0.55	0	1.2	106	73	73	50	83	34	0.98	0.59	0	0.9	54	88	37	0.944444	0.58	0	1	0	0.89	0.96	59	52
105	2	32	103	156	No	No	Yes	Yes	No	No	134	105	91	65.6667	109	44	0.989848	0.6	0	1.8	47	75	33	0.893617	0.56	0	1.7	133	83	112	62	94	48	0.741935	0.49	1	1.8	56	85	42	0.767857	0.51	1	1.6	1	0.94	0.75	56.33	59
105	2	21	85	154	No	No	No	No	Yes	No	112	64	72	86.3333	147	56	1.05405	0.62	0	1.3	77	131	50	1.05195	0.62	0	0.9	109	58	72	86	131	64	0.77907	0.51	1	1	91	136	68	0.747253	0.5	1	1.4	1	1.05	0.76	81.67	88.5
105	2	27	54	157	No	No	No	No	No	No	114	68	82	61.3333	104	40	1.04348	0.62	0	1.7	61.3333	102	41	0.994565	0.6	0	2.1	107	69	82	68	112	46	0.970588	0.59	0	1.6	62	101	42	0.951613	0.58	0	2.1	0	1.02	0.96	61.33	65
105	2	33	57	157	No	No	No	No	No	No	118	71	80	73.3333	116	52	0.872727	0.55	0	1.3	68.6667	110	48	0.902913	0.56	0	1.2	110	65	77	60	104	38	1.1	0.63	0	1.7	61	96	40	0.918033	0.58	0	1.9	0	0.89	1.01	71	60.5
105	2	23	58	164	No	No	No	No	No	No	112	69	79	77.6667	133	50	1.06867	0.62	0	2.2	62	106	40	1.06452	0.62	0	2.4	100	68	99	71	116	49	0.943662	0.58	0	1.7	83	132	58	0.891566	0.56	0	1.5	0	1.07	0.92	69.83	77
104	1	32	80	167	No	No	No	No	No	No	145	79	64	61	97	43	0.885246	0.56	0	1.5	49.3333	80	34	0.932432	0.58	0	1.2	132	70	62	54	88	38	0.925926	0.57	0	1	46	78	30	1.04348	0.62	0	1	0	0.91	0.98	55.17	50
104	1	33	55	163	No	No	No	No	No	No	122	76	83	64	104	44	0.9375	0.58	0	1.1	58.3333	95	40	0.942857	0.58	0	1.3	116	72	79	64	100	44	0.875	0.56	0	0.9	55	80	42	0.690909	0.48	1	1.3	1	0.94	0.78	61.17	59.5
104	2	30	60.1	163	No	No	No	No	No	No	122	76	79	57.6667	93	40	0.919075	0.57	0	0.9	65	103	46	0.876923	0.55	0	1.4	125	80	89	56	92	38	0.964286	0.59	0	1.5	66	110	44	1	0.6	0	1.2	1	0.9	0.98	61.33	61
146	2	24	79	168	No	No	No	No	No	No	142	83	91	71.6667	123	46	1.07442	0.63	0	1	81	139	52	1.07407	0.63	0	1.4	140	95	108	78	131	52	1.01282	0.6	0	1.2	79	128	54	0.936709	0.58	0	1.1	0	1.07	0.97	76.33	78.5
146	2	21	53	157	No	No	No	No	No	No	112	72	75	76.6667	122	54	0.886957	0.56	0	1.5	83.6667	125	63	0.741036	0.5	1	1.5	109	72	75	75	118	52	0.88	0.56	0	1.8	86	122	56	0.767442	0.54	1	2	1	0.81	0.82	80.17	80.5
151	1	23	80	180	No	No	No	Yes	No	No	121	66	74	40.3333	65	28	0.917355	0.57	0	1.4	53	87	36	0.962264	0.59	0	1.3	130	67	70	49	80	34	0.938776	0.58	0	2	55	94	36	1.05455	0.62	0	1.3	0	0.94	1	46.67	52
151	1	28	92	178	No	No	No	No	No	No	134	82	62	59.3333	92	43	0.825843	0.53	0	1	29.6667	45	22	0.775281	0.51	1	0.9	120	76	60	34	54	24	0.882353	0.56	0	2.7	41	66	28	0.926829	0.58	0	1.4	1	0.8	0.9	44.5	37.5
118	2	33	50	154	No	No	No	No	No	No	106	70	79	63.6667	99	46	0.832461	0.54	0	2.6	57.6667	91	41	0.867052	0.55	0	2.1	111	64	70	60	98	42	0.933333	0.57	0	2.1	62	103	42	0.983871	0.59	0	1.6	0	0.85	0.96	60.67	61
118	2	30	46	153	No	No	No	No	Yes	No	122	79	78	69.3333	108	50	0.836538	0.54	0	2	61.6667	97	44	0.859459	0.55	0	2.7	129	89	82	90	134	69	0.722222	0.49	1	2.4	67	98	52	0.686567	0.47	1	2	1	0.85	0.7	65.5	78.5
101	2	44	70	165	No	No	No	No	No	No	122	61	65	86	124	67	0.662791	0.46	1	2.4	88.3333	137	64	0.826415	0.53	0	2.6	114	70	74	69	111	48	0.913043	0.57	0	2	60	97	42	0.916667	0.57	0	1.8	1	0.74	0.91	87.17	64.5
101	2	49	55.5	163	Yes	No	No	No	No	No	134	82	67	88	142	61	0.920455	0.57	0	1.9	73	115	52	0.863014	0.55	0	1.7	139	99	73	76	121	52	0.907895	0.57	0	1.6	71	106	54	0.732394	0.49	1	1.1	1	0.89	0.82	80.5	73.5
101	2	28	48	156	No	No	No	No	No	No	98	67	61	73	119	50	0.945205	0.58	0	1.8	58.6667	96	40	0.954545	0.58	0	1.8	97	65	63	77	121	52	0.896104	0.57	0	2.1	58	94	40	0.931034	0.57	0	1.6	0	0.95	0.91	65.83	67.5
96	2	44	59	154	No	No	No	No	Yes	No	125	83	83	77.3333	124	54	0.905172	0.56	0	1.7	65.3333	108	44	0.979592	0.59	0	1.1	111	79	101	56	93	38	0.982143	0.59	0	1.3	65	106	45	0.938462	0.58	0	1.2	0	0.94	0.96	71.33	60.5
96	2	40	54	148	No	No	No	No	No	No	124	79	105	76	120	54	0.868421	0.55	0	1.3	81	131	56	0.925926	0.57	0	1.2	112	79	107	75	120	52	0.906667	0.57	0	1.8	73	118	50	0.931507	0.58	0	1.3	0	0.9	0.92	78.5	74
96	2	29	53.6	2	No	No	No	Yes	No	No	106	72	86	66.6667	112	44	1.02	0.61	0	3.7	74	122	50	0.972973	0.59	0	2.9	105	71	84	65	103	46	0.876923	0.55	0	3.7	50	82	34	0.96	0.59	0	3	0	1	0.92	70.33	57.5
88	2	54	40.8	151	Yes	Yes	No	No	No	No	117	74	74	48	72	36	0.75	0.5	1	1.4	49.6667	69	40	0.583893	0.42	1	2.8	113	74	94	55	84	40	0.8	0.52	1	2.6	60	86	48	0.633333	0.44	1	1.8	1	0.67	0.72	48.83	57.5
88	2	45	54.8	161	No	No	No	No	No	No	114	75	72	61.3333	94	45	0.798913	0.52	1	2.1	62.3333	95	46	0.786096	0.52	1	3.4	125	76	73	63	104	47	0.904762	0.55	0	1.6	55	81	42	0.709091	0.48	1	2.7	1	0.79	0.81	61.83	59
88	2	47	69	160	No	No	No	No	No	No	137	83	72	59.3333	102	38	1.07865	0.63	0	2.2	56	92	38	0.964286	0.59	0	1.3	117	81	85	54	86	38	0.888889	0.56	0	1.8	60	96	42	0.9	0.56	0	2.4	0	1.02	0.89	57.67	57
86	2	44	50	159	No	No	No	No	No	No	120	63	54	46	78	30	1.04348	0.62	0	1.9	57.3333	98	37	1.06395	0.62	0	2.2	113	76	63	57	90	40	0.877193	0.56	0	2.6	54	90	40	0.925926	0.56	0	2.5	0	1.05	0.9	51.67	55.5
82	2	46	58	160	No	No	No	No	No	No	127	84	87	40.6667	62	30	0.786885	0.52	1	3.8	56	86	41	0.803571	0.52	1	2.1	121	79	76	35	53	26	0.771429	0.51	1	2.3	48	73	37	0.75	0.49	1	2.8	1	0.8	0.76	48.33	41.5
81	1	35	83	182	No	No	No	No	No	No	125	85	94	62.6667	100	44	0.893617	0.56	0	2.3	64.6667	106	44	0.958763	0.58	0	2.1	129	80	93	63	106	42	1.01587	0.6	0	1.8	62	102	42	0.967742	0.59	0	2.1	1	0.93	0.99	63.67	62.5
179	1	21	61.5	176	No	No	No	No	No	No	120	80	73	75	117	54	0.84	0.54	0	1.2	62.6667	98	45	0.845745	0.54	0	1.1	122	71	77	70	110	58	0.742857	0.47	1	2	85	124	66	0.682353	0.47	1	1.5	1	0.84	0.71	68.83	77.5
174	1	21	65	173	No	No	No	No	No	No	123	57	76	81.6667	133	56	0.942857	0.58	0	1.4	65.6667	109	44	0.989848	0.6	0	0.9	126	76	77	72	114	52	0.861111	0.54	0	2.2	80	129	56	0.9125	0.57	0	0.9	0	0.97	0.89	73.67	76
179	1	23	72	178	No	No	No	No	No	No	127	70	67	64.6667	104	45	0.912371	0.57	0	1.1	52.3333	85	36	0.936306	0.58	0	1.9	125	73	68	51	82	36	0.901961	0.56	0	1.9	56	92	38	0.964286	0.59	0	2	0	0.92	0.93	58.5	53.5
174	1	21	55	165	No	No	No	No	No	No	112	68	63	54	86	38	0.888889	0.56	0	1.6	53.3333	82	39	0.80625	0.52	0	2.2	126	76	71	66	106	47	0.893939	0.56	0	1.2	79	128	55	0.924051	0.57	0	1.3	0	0.85	0.91	53.67	72.5
179	2	23	48	159	No	No	No	No	No	No	117	69	75	73.3333	112	54	0.790909	0.52	1	2.4	60	96	42	0.9	0.56	0	2.1	114	67	72	75	118	54	0.853333	0.54	0	0.9	87	126	68	0.666667	0.46	1	0.8	0	0.85	0.76	66.67	81
179	1	21	80	179	No	No	No	No	No	No	133	79	87	62	94	46	0.774194	0.51	1	1.6	57.3333	88	42	0.802326	0.52	1	0.9	143	90	89	60	92	44	0.8	0.52	1	0.9	49	75	37	0.77551	0.51	1	1	1	0.79	0.79	59.67	54.5
174	1	23	55	172	No	No	No	No	No	No	120	60	82	56.3333	93	38	0.976331	0.59	0	1.3	56	90	39	0.910714	0.57	0	2	125	74	75	59	99	46	0.898305	0.54	0	1.6	62	102	42	0.967742	0.59	0	1.2	0	0.94	0.93	56.17	60.5
174	1	52	66	168	No	No	No	No	No	No	127	76	82	58.67	102	44	0.98858	0.57	0	2.1	51.3333	82	36	0.896104	0.56	0	1.8	132	84	68	63	96	47	0.777778	0.51	1	1.6	55	84	41	0.781818	0.51	1	1.8	1	0.94	0.78	55	59
174	1	41	53	164	No	No	No	No	No	No	131	68	78	47.3	82	30	1.09937	0.63	0	1.5	44.6667	74	30	0.985075	0.59	0	1.8	134	81	76	70	108	51	0.814286	0.53	0	1.4	60	88	46	0.7	0.48	1	1.3	1	1.04	0.76	45.98	65
174	2	30	57	165	No	No	No	No	No	No	116	71	69	56.3333	93	38	0.976331	0.59	0	1.6	62.3333	103	42	0.97861	0.59	0	1.6	125	80	89	56	92	38	0.964286	0.59	0	1.5	66	110	44	1	0.6	0	1.2	1	0.98	0.98	59.33	61
174	2	27	55	158	No	No	No	No	No	No	107	66	73	48	76	34	0.875	0.55	0	1.7	51.3333	82	36	0.896104	0.56	0	1.3	103	70	74	47	76	33	0.914894	0.57	0	1.4	55	84	40	0.8	0.52	1	1.6	0	0.89	0.86	49.67	51
174	1	34	65	166	No	No	No	No	No	No	115	79	59	56	88	40	0.857143	0.55	0	1.9	58.6667	92	42	0.852273	0.54	0	1.7	125	76	71	58	92	41	0.87931	0.55	0	1.5	65	102	46	0.861538	0.55	0	1.1	0	0.85	0.87	57.33	61.5
174	2	29	53	155	No	No	No	No	No	No	112	70	73	42.6667	68	30	0.890625	0.56	0	2.1	48.6667	76	35	0.842466	0.54	0	1.5	107	64	68	53	82	39	0.811321	0.52	0	1.8	56	85	42	0.767857	0.51	1	1.6	0	0.87	0.79	45.67	54.5
174	2	24	66	157	No	No	No	No	Yes	No	118	76	70	77.6667	121	56	0.83691	0.54	0	1.4	75.3333	118	54	0.849558	0.54	0	1.1	118	79	82	86	131	64	0.77907	0.51	1	1.4	78	118	58	0.769231	0.51	1	1.1	1	0.84	0.77	76.5	82
174	1	32	57	161	No	No	No	No	Yes	No	126	81	75	67.3333	108	47	0.905941	0.56	0	1.5	59	93	42	0.864407	0.55	0	1.8	132	84	75	87	122	70	0.597701	0.43	1	1.3	72	104	56	0.666667	0.46	1	2.1	1	0.89	0.63	63.17	79.5
174	1	31	69	156	No	No	No	No	Yes	No	118	77	82	61.3333	96	44	0.847826	0.54	0	1.4	50.6667	82	35	0.927632	0.57	0	1.5	121	83	91	69	102	53	0.710145	0.48	1	1.2	63	96	47	0.777778	0.51	1	1.1	1	0.89	0.74	56	66
174	2	27	62	158	No	No	No	No	No	No	127	68	68	42.6667	68	30	0.890625	0.56	0	1.1	49.3333	78	35	0.871622	0.55	0	1.6	122	81	73	53	86	36	0.943396	0.58	0	2.1	49	78	34	0.897959	0.56	0	1.7	0	0.88	0.92	46	51
174	2	31	49	164	No	No	No	Yes	Yes	No	110	62	57	60	92	44	0.8	0.52	1	0.9	54	90	36	1	0.6	0	1.8	114	70	76	56	91	38	0.946429	0.58	0	1.6	50	80	35	0.9	0.56	0	1.7	0	0.9	0.92	57	53
174	1	28	64	167	No	No	No	No	No	No	104	70	76	51.3333	86	34	1.01299	0.6	0	1.1	49.3333	82	33	0.993243	0.6	0	2.1	124	76	81	44	72	30	0.954545	0.58	0	1.9	47	78	32	0.978723	0.59	0	1.5	1	1	0.97	50.33	45.5
174	2	26	71	159	No	No	No	No	No	No	121	72	82	54.6667	90	37	0.969512	0.59	0	1.4	46	74	32	0.913043	0.57	0	1.9	121	72	68	56	86	41	0.803571	0.52	1	1.7	56	88	40	0.857143	0.55	0	1.8	1	0.94	0.83	50.33	56
85	2	31	49	161	No	No	No	No	No	No	121	68	68	84.6667	138	58	0.944882	0.58	0	1.7	67.3333	108	47	0.905941	0.56	0	1.1	114	70	66	85	136	60	0.894118	0.56	0	2.1	80	141	50	1.1375	0.65	0	2.1	1	0.93	1.02	76	82.5
79	1	32	63	165	No	No	No	No	No	No	108	71	91	54	84	39	0.833333	0.54	0	1.3	56.6667	90	40	0.882353	0.56	0	1.4	132	80	81	55	88	38	0.909091	0.57	0	1.7	67	102	44	0.865672	0.57	0	1.6	0	0.86	0.89	55.33	61
79	2	29	68	162	No	No	No	No	No	No	116	70	76	64.6667	104	45	0.912371	0.57	0	1.5	44	72	30	0.954545	0.58	0	1.6	118	73	75	46	71	34	0.804348	0.52	1	1.4	60	96	42	0.9	0.56	0	1.3	0	0.93	0.85	54.33	53
79	1	26	52	171	No	No	No	No	No	Yes	115	74	86	48.6667	78	34	0.90411	0.56	0	1.1	55.6667	95	36	1.05988	0.62	0	1	138	86	94	52	92	32	1.15385	0.65	0	1.1	63	108	40	1.07937	0.63	0	1.1	0	0.98	1.12	52.17	57.5
List of Variables (A-BF columns)
PSI
Gender
Ageinyears
Weight
Height
Hypertension
Hyperlipidemia
DiabetesMellitus
Asthma
Migraine
Cigarette
Systolicbloodpressure
Diastolicbloodpressure
Heartrate
LMeanflowvelocity
LPeaksystolicvelocity
LEnddiastolicvelocity
LPulsatilityindex
LResistanceindex
LPI_Reduced
LBHIVMR
RMeanflowvelocity
RPeaksystolicvelocity
REnddiastolicvelocity
RPulsatilityindex
RResistanceindex
RPI_Reduced
RBHIVMR
Systolicbloodpressure_A
Diastolicbloodpressure_A
Heartrate_A
LMeanflowvelocity_A
LPeaksystolicvelocity_A
LEnddiastolicvelocity_A
LPulsatilityindex_A
LResistanceindex_A
Haze_LPI_Reduced
LBHIVMR_A
RMeanflowvelocity_A
RPeaksystolicvelocity_A
REnddiastolicvelocity_A
RPulsatilityindex_A
RResistanceindex_A
Haze_RPI_Reduced
RBHIVMR_A
Symptoms_Y_N
Mean_PI_Indoor
Mean_PI_Haze
Mean_MFV_Indoor
Mean_MFV_Haze
Mean_PSV_Indoor
Mean_PSV_Haze
Mean_EDV_Indoor
Mean_EDV_Haze
Mean_BHI_Indoor
Mean_BHI_Haze
Mean_RI_Indoor
Mean_RI_Haze
[truncated: 8 more columns]
